# Supplementary material for: Telenutrition Education Is Effective for Glycemic Management in People with Type 2 Diabetes Mellitus: A Non-Inferiority Randomized Controlled Trial in Japan
Source: Nutrients. 2024 Jan 16;16(2):268. doi: 10.3390/nu16020268 (PMC10819819; doi:10.3390/nu16020268)
Supplement: Supplementary file 1 [file nutrients-16-00268-s001.zip]

Archive with 1 entries (1 files):
- nutrients-2808477-supplementary.pdf
